# Supplementary material for: Small but visible: Predicting rare bryophyte distribution and richness patterns using remote sensing-based ensembles of small models
Source: PLoS One. 2022 Jan 6;17(1):e0260543. doi: 10.1371/journal.pone.0260543 (PMC8735603; doi:10.1371/journal.pone.0260543)
Supplement: S1 Table — (XLSX) [file pone.0260543.s001.xlsx]

## Sheet: Hoja1
Species	x_lon	y_lat
Anastrophyllum minutum	-77.5693	50.5843
Anastrophyllum minutum	-76.1083	49.8785
Anastrophyllum minutum	-77.5147	50.5721
Anastrophyllum minutum	-79.3088	49.741
Anastrophyllum minutum	-76.2816	49.7427
Anastrophyllum minutum	-76.119	49.955
Anastrophyllum minutum	-76.1082	49.878
Anastrophyllum minutum	-78.4655	49.4156
Barbilophozia attenuata	-76.3005	49.7435
Barbilophozia attenuata	-77.5125	50.5726
Barbilophozia attenuata	-74.6263	50.6013
Barbilophozia attenuata	-74.8539	50.5504
Barbilophozia attenuata	-74.8457	50.5524
Barbilophozia attenuata	-76.3075	49.7619
Barbilophozia attenuata	-76.3009	49.743
Barbilophozia attenuata	-77.5124	50.5724
Barbilophozia attenuata	-74.8552	50.55
Barbilophozia attenuata	-76.2813	49.7424
Barbilophozia attenuata	-77.5147	50.5721
Barbilophozia attenuata	-74.8564	50.5494
Barbilophozia attenuata	-79.0308	49.8151
Barbilophozia attenuata	-76.3074	49.7628
Barbilophozia attenuata	-77.5143	50.572
Barbilophozia attenuata	-74.8569	50.5492
Barbilophozia attenuata	-78.7713	49.3954
Barbilophozia attenuata	-79.075	49.8157
Barbilophozia attenuata	-78.4655	49.4156
Barbilophozia attenuata	-76.2837	49.1723
Barbilophozia attenuata	-78.4863	49.4307
Barbilophozia attenuata	-76.7719	49.1932
Barbilophozia attenuata	-76.5426	48.9543
Bazzania trilobata	-76.1197	49.9624
Bazzania trilobata	-76.3079	49.7623
Bazzania trilobata	-76.1085	49.8783
Bazzania trilobata	-76.7547	49.1944
Bazzania trilobata	-78.6312	49.2117
Bazzania trilobata	-78.6387	49.1823
Bazzania trilobata	-78.5409	49.3838
Calypogeia integristipula	-76.1097	49.9486
Calypogeia integristipula	-76.1085	49.8783
Calypogeia integristipula	-76.2802	49.745
Calypogeia integristipula	-76.119	49.955
Calypogeia integristipula	-76.2821	49.7432
Calypogeia integristipula	-79.307	49.7388
Calypogeia integristipula	-78.6801	49.1881
Calypogeia suecica	-77.5693	50.5843
Calypogeia suecica	-76.12	49.9508
Calypogeia suecica	-76.3044	49.7432
Calypogeia suecica	-76.0674	49.4577
Calypogeia suecica	-76.119	49.9547
Cephaloziella elachista	-76.1272	49.9489
Cephaloziella elachista	-76.3057	49.75
Cephaloziella elachista	-76.1213	49.9497
Cephaloziella elachista	-79.2824	49.7474
Cephaloziella elachista	-79.3081	49.7421
Cephaloziella elachista	-76.119	49.9557
Cephaloziella elachista	-79.0747	49.8148
Cephaloziella elachista	-74.6258	50.6008
Cephaloziella elachista	-74.6381	50.6084
Cephaloziella elachista	-79.0417	49.796
Cephaloziella elachista	-75.9709	49.6754
Cephaloziella elachista	-79.2495	49.7807
Cephaloziella elachista	-79.2875	49.7464
Cephaloziella elachista	-76.1202	49.9599
Cephaloziella elachista	-79.0417	49.7957
Cephaloziella spinigera	-79.2497	49.7841
Cephaloziella spinigera	-77.5174	50.5744
Cephaloziella spinigera	-76.121	49.9503
Cephaloziella spinigera	-77.5693	50.5845
Cephaloziella spinigera	-74.6381	50.6084
Cephaloziella spinigera	-79.0417	49.796
Cephaloziella spinigera	-79.3216	49.5381
Cephaloziella spinigera	-74.858	50.5486
Cephaloziella spinigera	-79.0417	49.7957
Cephaloziella spinigera	-78.4655	49.4156
Chiloscyphus coadunatus	-79.276	49.7546
Chiloscyphus coadunatus	-74.8204	50.5662
Chiloscyphus coadunatus	-76.28	49.7439
Chiloscyphus coadunatus	-77.5124	50.5724
Chiloscyphus coadunatus	-76.1083	49.8785
Chiloscyphus coadunatus	-76.2802	49.7441
Chiloscyphus coadunatus	-77.5171	50.5731
Chiloscyphus coadunatus	-76.1266	49.8741
Chiloscyphus coadunatus	-76.3074	49.7628
Chiloscyphus coadunatus	-76.2802	49.745
Chiloscyphus coadunatus	-74.6243	50.6004
Chiloscyphus coadunatus	-78.4757	49.4104
Chiloscyphus coadunatus	-76.1915	49.5165
Chiloscyphus coadunatus	-76.1082	49.878
Chiloscyphus coadunatus	-76.3043	49.7438
Chiloscyphus coadunatus	-78.4663	49.4165
Chiloscyphus coadunatus	-78.4681	49.4109
Chiloscyphus coadunatus	-78.4435	49.3999
Chiloscyphus coadunatus	-78.4403	49.4011
Chiloscyphus coadunatus	-78.6375	49.1809
Chiloscyphus coadunatus	-78.6387	49.1823
Gymnocolea inflata	-79.3085	49.7418
Gymnocolea inflata	-79.3081	49.7421
Gymnocolea inflata	-79.3048	49.74
Gymnocolea inflata	-74.6258	50.6008
Gymnocolea inflata	-79.3048	49.7402
Gymnocolea inflata	-76.1085	49.8783
Gymnocolea inflata	-79.012	49.3864
Gymnocolea inflata	-79.2772	49.5051
Gymnocolea inflata	-78.4693	49.4103
Gymnocolea inflata	-78.68	49.1887
Jungermannia leiantha	-79.2826	49.7482
Jungermannia leiantha	-79.3047	49.7399
Jungermannia leiantha	-79.3048	49.74
Jungermannia leiantha	-76.1083	49.8785
Jungermannia leiantha	-79.0308	49.8147
Jungermannia leiantha	-76.2802	49.7441
Jungermannia leiantha	-79.3048	49.7402
Jungermannia leiantha	-77.5171	50.5731
Jungermannia leiantha	-76.3074	49.7628
Jungermannia leiantha	-79.2827	49.7457
Jungermannia leiantha	-79.3051	49.7403
Jungermannia leiantha	-79.2873	49.7461
Jungermannia leiantha	-76.119	49.955
Jungermannia leiantha	-78.5115	49.4146
Jungermannia leiantha	-78.7713	49.3954
Jungermannia leiantha	-76.2804	49.7454
Jungermannia leiantha	-79.2875	49.7464
Jungermannia leiantha	-78.6387	49.1823
Lophozia ascendens	-76.3078	49.7614
Lophozia ascendens	-76.3005	49.7435
Lophozia ascendens	-76.2796	49.7435
Lophozia ascendens	-79.2865	49.7455
Lophozia ascendens	-74.8457	50.5524
Lophozia ascendens	-76.1195	49.9628
Lophozia ascendens	-76.3075	49.7619
Lophozia ascendens	-77.5124	50.5724
Lophozia ascendens	-79.287	49.746
Lophozia ascendens	-76.1189	49.9553
Lophozia ascendens	-76.1085	49.8783
Lophozia ascendens	-78.7713	49.3954
Lophozia ascendens	-76.2821	49.7432
Lophozia ascendens	-78.4655	49.4156
Lophozia ascendens	-78.4655	49.4156
Lophozia ascendens	-78.4681	49.4109
Lophozia ascendens	-78.4447	49.3983
Lophozia ascendens	-78.4435	49.3999
Lophozia ascendens	-78.4426	49.4008
Lophozia ascendens	-78.5416	49.3779
Lophozia bicrenata	-79.0363	49.8049
Lophozia bicrenata	-74.6336	50.6042
Lophozia bicrenata	-76.1272	49.9489
Lophozia bicrenata	-74.6468	50.611
Lophozia bicrenata	-79.2826	49.7482
Lophozia bicrenata	-76.1213	49.9497
Lophozia bicrenata	-74.6237	50.6001
Lophozia bicrenata	-76.119	49.9547
Plagiochila porelloides	-79.2826	49.7482
Plagiochila porelloides	-79.2497	49.7836
Plagiochila porelloides	-79.2824	49.7474
Plagiochila porelloides	-79.287	49.746
Plagiochila porelloides	-78.309	49.6977
Plagiochila porelloides	-76.2821	49.7432
Plagiochila porelloides	-78.6801	49.1881
Tritomaria exsectiformis	-79.0306	49.814
Tritomaria exsectiformis	-76.3005	49.7435
Tritomaria exsectiformis	-79.2865	49.7455
Tritomaria exsectiformis	-74.6532	50.6122
Tritomaria exsectiformis	-76.121	49.9503
Tritomaria exsectiformis	-76.3055	49.741
Tritomaria exsectiformis	-76.3075	49.7619
Tritomaria exsectiformis	-76.3009	49.743
Tritomaria exsectiformis	-76.281	49.7421
Tritomaria exsectiformis	-76.3079	49.7623
Tritomaria exsectiformis	-76.2813	49.7424
Tritomaria exsectiformis	-79.2823	49.746
Tritomaria exsectiformis	-77.5693	50.5846
Tritomaria exsectiformis	-79.287	49.746
Tritomaria exsectiformis	-77.5147	50.5721
Tritomaria exsectiformis	-77.5584	50.5758
Tritomaria exsectiformis	-76.3074	49.7628
Tritomaria exsectiformis	-76.2816	49.7427
Tritomaria exsectiformis	-79.2827	49.7457
Tritomaria exsectiformis	-79.2873	49.7461
Tritomaria exsectiformis	-76.119	49.955
Tritomaria exsectiformis	-78.309	49.6977
Tritomaria exsectiformis	-78.7713	49.3954
Tritomaria exsectiformis	-76.0115	49.6228
Tritomaria exsectiformis	-75.8473	49.7998
Tritomaria exsectiformis	-76.4407	49.4153
Tritomaria exsectiformis	-78.4559	49.4559
Amblystegium serpens	-77.5589	50.5766
Amblystegium serpens	-76.2802	49.7441
Amblystegium serpens	-76.1205	49.9605
Amblystegium serpens	-78.309	49.6977
Amblystegium serpens	-76.6369	49.4198
Amblystegium serpens	-79.307	49.7388
Amblystegium serpens	-78.4655	49.4156
Amblystegium serpens	-78.4676	49.4183
Amblystegium serpens	-78.4426	49.4009
Amblystegium serpens	-76.6013	49.1005
Amblystegium serpens	-78.6136	49.4861
Amblystegium serpens	-78.6135	49.4862
Amblystegium serpens	-78.6119	49.4858
Amblystegium serpens	-78.6309	49.213
Amblystegium serpens	-78.6387	49.1823
Amblystegium serpens	-78.6373	49.1809
Amblystegium serpens	-78.5513	49.375
Brachythecium erythrorrhizon	-79.0397	49.7975
Brachythecium erythrorrhizon	-77.5147	50.5721
Brachythecium erythrorrhizon	-76.3074	49.7628
Brachythecium erythrorrhizon	-78.6387	49.1823
Brachythecium erythrorrhizon	-78.5513	49.375
Brachythecium populeum	-76.2802	49.7441
Brachythecium populeum	-76.2802	49.745
Brachythecium populeum	-76.2804	49.7454
Brachythecium populeum	-78.4667	49.4138
Brachythecium populeum	-78.5512	49.3751
Brachythecium rutabulum	-76.2793	49.7429
Brachythecium rutabulum	-79.3085	49.7418
Brachythecium rutabulum	-76.2796	49.7435
Brachythecium rutabulum	-79.3047	49.7399
Brachythecium rutabulum	-77.5693	50.5846
Brachythecium rutabulum	-76.2802	49.745
Brachythecium rutabulum	-79.3051	49.7403
Brachythecium rutabulum	-79.307	49.7388
Brachythecium rutabulum	-78.4663	49.4165
Brachythecium rutabulum	-78.4693	49.4103
Brachythecium rutabulum	-78.4667	49.4138
Brachythecium rutabulum	-78.6135	49.4865
Brachythecium rutabulum	-78.6134	49.4857
Brachythecium rutabulum	-78.6309	49.213
Brachythecium rutabulum	-78.6375	49.181
Brachythecium rutabulum	-78.6387	49.1823
Brachythecium rutabulum	-78.6791	49.1896
Brachythecium rutabulum	-78.549	49.3754
Brachythecium velutinum	-76.1154	49.8758
Brachythecium velutinum	-76.1195	49.9631
Brachythecium velutinum	-79.3047	49.7399
Brachythecium velutinum	-77.5125	50.5726
Brachythecium velutinum	-76.127	49.8741
Brachythecium velutinum	-79.2868	49.7456
Brachythecium velutinum	-77.5124	50.5724
Brachythecium velutinum	-76.1083	49.8785
Brachythecium velutinum	-76.1197	49.9624
Brachythecium velutinum	-79.0325	49.7958
Brachythecium velutinum	-77.5171	50.5731
Brachythecium velutinum	-76.1203	49.9611
Brachythecium velutinum	-76.3074	49.7628
Brachythecium velutinum	-79.2827	49.7457
Brachythecium velutinum	-76.1205	49.9605
Brachythecium velutinum	-78.5115	49.4146
Brachythecium velutinum	-79.283	49.7451
Brachythecium velutinum	-78.4655	49.4156
Brachythecium velutinum	-78.4655	49.4156
Brachythecium velutinum	-78.5407	49.3842
Breidleria pratensis	-79.2826	49.7482
Breidleria pratensis	-79.2497	49.7836
Breidleria pratensis	-79.2824	49.7474
Breidleria pratensis	-74.6381	50.6087
Breidleria pratensis	-78.309	49.6977
Breidleria pratensis	-78.6135	49.4865
Breidleria pratensis	-78.5513	49.375
Brotherella recurvans	-76.3005	49.7435
Brotherella recurvans	-76.2802	49.7441
Brotherella recurvans	-76.1189	49.9553
Brotherella recurvans	-76.1085	49.8783
Brotherella recurvans	-76.2816	49.7427
Brotherella recurvans	-77.5694	50.5847
Brotherella recurvans	-78.309	49.6977
Brotherella recurvans	-78.7713	49.3954
Brotherella recurvans	-76.0115	49.6228
Brotherella recurvans	-79.307	49.7388
Brotherella recurvans	-76.1082	49.878
Brotherella recurvans	-78.4655	49.4156
Brotherella recurvans	-76.6013	49.1005
Brotherella recurvans	-78.4667	49.4138
Bryum caespiticium	-76.2819	49.1734
Bryum caespiticium	-78.6375	49.1809
Bryum caespiticium	-78.6373	49.1809
Bryum caespiticium	-78.5513	49.375
Bryum caespiticium	-78.5331	49.3871
Callicladium haldanianum	-77.5587	50.5762
Callicladium haldanianum	-76.3074	49.7628
Callicladium haldanianum	-74.6243	50.6004
Callicladium haldanianum	-76.119	49.955
Callicladium haldanianum	-76.1083	49.8781
Callicladium haldanianum	-76.0115	49.6228
Callicladium haldanianum	-78.4426	49.4008
Callicladium haldanianum	-78.4426	49.4009
Callicladium haldanianum	-78.4607	49.4132
Callicladium haldanianum	-78.4667	49.4138
Callicladium haldanianum	-78.6136	49.486
Callicladium haldanianum	-78.6135	49.4862
Callicladium haldanianum	-78.6135	49.4865
Callicladium haldanianum	-78.6309	49.2128
Callicladium haldanianum	-78.6309	49.213
Callicladium haldanianum	-78.6375	49.1809
Callicladium haldanianum	-78.6375	49.181
Callicladium haldanianum	-78.6363	49.1816
Callicladium haldanianum	-78.6373	49.1809
Callicladium haldanianum	-78.68	49.1887
Callicladium haldanianum	-78.6308	49.1752
Callicladium haldanianum	-78.6325	49.1882
Callicladium haldanianum	-78.5331	49.3871
Calliergon richardsonii	-79.2826	49.7482
Calliergon richardsonii	-79.2823	49.7461
Calliergon richardsonii	-79.287	49.746
Calliergon richardsonii	-79.2827	49.7457
Calliergon richardsonii	-78.6801	49.1881
Calliergon richardsonii	-78.68	49.1887
Campyliadelphus chrysophyllus	-79.0306	49.814
Campyliadelphus chrysophyllus	-77.5587	50.5762
Campyliadelphus chrysophyllus	-76.1083	49.8785
Campyliadelphus chrysophyllus	-76.2804	49.7454
Campyliadelphus chrysophyllus	-79.283	49.7451
Campyliadelphus chrysophyllus	-78.4655	49.4156
Campyliadelphus chrysophyllus	-78.5513	49.375
Campylophyllum hispidulum	-77.5589	50.5766
Campylophyllum hispidulum	-74.6532	50.6122
Campylophyllum hispidulum	-77.5175	50.5735
Campylophyllum hispidulum	-79.0407	49.7972
Campylophyllum hispidulum	-76.2802	49.7441
Campylophyllum hispidulum	-79.2873	49.7461
Campylophyllum hispidulum	-77.5172	50.5728
Campylophyllum hispidulum	-78.5876	49.9545
Campylophyllum hispidulum	-76.1617	49.541
Campylophyllum hispidulum	-79.2495	49.7807
Campylophyllum hispidulum	-78.4655	49.4156
Campylophyllum hispidulum	-78.6375	49.1809
Campylophyllum hispidulum	-78.6375	49.1818
Campylium stellatum	-79.2984	49.7291
Campylium stellatum	-79.3081	49.7421
Campylium stellatum	-79.2823	49.7461
Campylium stellatum	-78.7746	49.5136
Campylium stellatum	-78.68	49.1887
Drepanocladus aduncus	-79.2497	49.7836
Drepanocladus aduncus	-79.2824	49.7474
Drepanocladus aduncus	-79.3048	49.74
Drepanocladus aduncus	-79.3048	49.7402
Drepanocladus aduncus	-76.2816	49.7427
Drepanocladus aduncus	-79.2827	49.7457
Drepanocladus aduncus	-79.3051	49.7403
Drepanocladus aduncus	-79.303	49.4606
Drepanocladus aduncus	-76.2821	49.7432
Drepanocladus aduncus	-77.5171	50.5725
Drepanocladus aduncus	-78.4693	49.4103
Drepanocladus aduncus	-78.68	49.1887
Drepanocladus aduncus	-78.6791	49.1896
Hygroamblystegium varium	-76.2848	49.7426
Hygroamblystegium varium	-76.2793	49.7429
Hygroamblystegium varium	-76.28	49.7439
Hygroamblystegium varium	-79.309	49.7413
Hygroamblystegium varium	-76.2802	49.7441
Hygroamblystegium varium	-76.2802	49.745
Hygroamblystegium varium	-76.2804	49.7454
Hygroamblystegium varium	-79.0417	49.7957
Isopterygiopsis muelleriana	-79.3047	49.7399
Isopterygiopsis muelleriana	-79.3048	49.74
Isopterygiopsis muelleriana	-79.287	49.746
Isopterygiopsis muelleriana	-76.1085	49.8783
Isopterygiopsis muelleriana	-76.2816	49.7427
Isopterygiopsis muelleriana	-76.2821	49.7432
Isopterygiopsis muelleriana	-79.2875	49.7464
Leptodictyum riparium	-77.5125	50.5726
Leptodictyum riparium	-77.5575	50.5771
Leptodictyum riparium	-77.5693	50.5846
Leptodictyum riparium	-79.287	49.746
Leptodictyum riparium	-79.0308	49.8151
Leptodictyum riparium	-76.3017	49.7421
Leptodictyum riparium	-79.2875	49.7464
Leptodictyum riparium	-78.5407	49.3841
Mnium spinulosum	-76.2802	49.745
Mnium spinulosum	-76.2816	49.7427
Mnium spinulosum	-76.2821	49.7432
Mnium spinulosum	-76.6013	49.1005
Mnium spinulosum	-76.2812	49.1744
Mnium spinulosum	-76.2823	49.1747
Mnium spinulosum	-78.6135	49.4862
Mnium spinulosum	-78.6375	49.1809
Mnium spinulosum	-78.6387	49.1823
Mnium spinulosum	-78.5331	49.3871
Plagiomnium cuspidatum	-77.5124	50.5724
Plagiomnium cuspidatum	-76.3074	49.7628
Plagiomnium cuspidatum	-76.1617	49.541
Plagiomnium cuspidatum	-79.283	49.7451
Plagiomnium cuspidatum	-78.6136	49.486
Plagiomnium cuspidatum	-78.6135	49.4862
Plagiomnium cuspidatum	-78.6135	49.4865
Plagiomnium cuspidatum	-78.6113	49.4858
Plagiomnium cuspidatum	-78.6387	49.1823
Plagiomnium cuspidatum	-78.5513	49.375
Plagiothecium denticulatum	-79.2865	49.7455
Plagiothecium denticulatum	-77.5125	50.5726
Plagiothecium denticulatum	-76.28	49.7439
Plagiothecium denticulatum	-79.2823	49.7461
Plagiothecium denticulatum	-77.5124	50.5724
Plagiothecium denticulatum	-77.5587	50.5762
Plagiothecium denticulatum	-79.2823	49.746
Plagiothecium denticulatum	-76.3074	49.7628
Plagiothecium denticulatum	-76.2802	49.745
Plagiothecium denticulatum	-76.2816	49.7427
Plagiothecium denticulatum	-79.3051	49.7403
Plagiothecium denticulatum	-77.5694	50.5847
Plagiothecium denticulatum	-79.2873	49.7461
Plagiothecium denticulatum	-76.1205	49.9605
Plagiothecium denticulatum	-76.3044	49.7432
Plagiothecium denticulatum	-78.5876	49.9545
Plagiothecium denticulatum	-78.309	49.6977
Plagiothecium denticulatum	-76.1617	49.541
Plagiothecium denticulatum	-76.0115	49.6228
Plagiothecium denticulatum	-76.4407	49.4153
Plagiothecium denticulatum	-76.2821	49.7432
Plagiothecium denticulatum	-79.283	49.7451
Plagiothecium denticulatum	-78.4655	49.4156
Plagiothecium denticulatum	-78.4426	49.4009
Plagiothecium denticulatum	-78.6134	49.4857
Plagiothecium denticulatum	-78.6309	49.2128
Plagiothecium denticulatum	-78.5513	49.375
Plagiothecium denticulatum	-78.5407	49.3841
Plagiothecium denticulatum	-78.5331	49.3871
Plagiomnium drummondii	-78.6136	49.4861
Plagiomnium drummondii	-78.6135	49.4862
Plagiomnium drummondii	-78.6387	49.1823
Plagiomnium drummondii	-78.5407	49.3841
Plagiomnium drummondii	-78.5407	49.3842
Plagiomnium medium	-76.1195	49.9628
Plagiomnium medium	-79.3051	49.7403
Plagiomnium medium	-76.6013	49.1005
Plagiomnium medium	-76.2839	49.1722
Plagiomnium medium	-78.4667	49.4138
Plagiomnium medium	-78.6135	49.4862
Plagiomnium medium	-78.5513	49.375
Plagiomnium medium	-78.5407	49.3841
Platygyrium repens	-76.28	49.7439
Platygyrium repens	-76.281	49.7421
Platygyrium repens	-76.1083	49.8785
Platygyrium repens	-76.2802	49.7441
Platygyrium repens	-76.2802	49.745
Platygyrium repens	-76.2816	49.7427
Platygyrium repens	-77.5583	50.5772
Platygyrium repens	-79.3071	49.7391
Platygyrium repens	-76.119	49.955
Platygyrium repens	-76.2804	49.7454
Platygyrium repens	-76.2821	49.7432
Platygyrium repens	-79.2495	49.7807
Platygyrium repens	-78.4655	49.4156
Platygyrium repens	-78.4693	49.4102
Platygyrium repens	-78.4693	49.4103
Platygyrium repens	-78.4625	49.4181
Platygyrium repens	-76.6013	49.1005
Platygyrium repens	-78.6387	49.1823
Platydictya subtilis	-79.303	49.4606
Platydictya subtilis	-78.4447	49.3983
Platydictya subtilis	-76.6013	49.1005
Platydictya subtilis	-78.6387	49.1823
Platydictya subtilis	-78.6809	49.1874
Platydictya subtilis	-78.5513	49.375
Pogonatum dentatum	-74.6336	50.6042
Pogonatum dentatum	-76.1272	49.9489
Pogonatum dentatum	-76.119	49.9547
Pogonatum dentatum	-76.2811	49.1734
Pogonatum dentatum	-76.2813	49.1742
Pogonatum dentatum	-76.2812	49.1744
Pogonatum dentatum	-76.7722	49.1937
Pogonatum dentatum	-78.6117	49.486
Polytrichastrum longisetum	-79.3051	49.7403
Polytrichastrum longisetum	-76.2813	49.1742
Polytrichastrum longisetum	-76.2812	49.1744
Polytrichastrum longisetum	-76.2836	49.1725
Polytrichastrum longisetum	-76.7722	49.1935
Polytrichastrum longisetum	-76.7545	49.1938
Polytrichastrum longisetum	-76.7545	49.1938
Polytrichastrum longisetum	-78.6123	49.4858
Polytrichastrum longisetum	-78.5407	49.3842
Polytrichastrum pallidisetum	-76.281	49.7421
Polytrichastrum pallidisetum	-76.1083	49.8785
Polytrichastrum pallidisetum	-76.1085	49.8783
Polytrichastrum pallidisetum	-76.7545	49.1938
Polytrichastrum pallidisetum	-78.6117	49.4865
Rhizomnium pseudopunctatum	-79.3047	49.7399
Rhizomnium pseudopunctatum	-79.3048	49.74
Rhizomnium pseudopunctatum	-77.5124	50.5724
Rhizomnium pseudopunctatum	-76.1083	49.8785
Rhizomnium pseudopunctatum	-79.3048	49.7402
Rhizomnium pseudopunctatum	-79.287	49.746
Rhizomnium pseudopunctatum	-76.1085	49.8783
Rhizomnium pseudopunctatum	-79.2827	49.7457
Rhizomnium pseudopunctatum	-79.3051	49.7403
Rhizomnium pseudopunctatum	-79.2873	49.7461
Rhizomnium pseudopunctatum	-74.6381	50.6087
Rhizomnium pseudopunctatum	-76.3044	49.7432
Rhizomnium pseudopunctatum	-78.5876	49.9545
Rhizomnium pseudopunctatum	-78.5115	49.4146
Rhizomnium pseudopunctatum	-76.3026	49.4626
Rhizomnium pseudopunctatum	-76.1617	49.541
Rhizomnium pseudopunctatum	-76.3347	49.2456
Rhizomnium pseudopunctatum	-79.283	49.7451
Rhizomnium pseudopunctatum	-79.2875	49.7464
Rhizomnium pseudopunctatum	-78.6135	49.4862
Rhizomnium pseudopunctatum	-78.6135	49.4865
Rhizomnium pseudopunctatum	-78.6117	49.4866
Rhizomnium pseudopunctatum	-78.68	49.1887
Rhizomnium pseudopunctatum	-78.5331	49.3871
Rhizomnium punctatum	-79.2826	49.7482
Rhizomnium punctatum	-79.2497	49.7836
Rhizomnium punctatum	-79.2824	49.7474
Rhizomnium punctatum	-79.2823	49.7461
Rhizomnium punctatum	-77.5587	50.5762
Rhizomnium punctatum	-79.2823	49.746
Rhizomnium punctatum	-79.3048	49.7402
Rhizomnium punctatum	-78.5115	49.4146
Rhizomnium punctatum	-79.3216	49.5381
Rhizomnium punctatum	-78.309	49.6977
Rhizomnium punctatum	-78.6134	49.4857
Sarmentypnum exannulatum	-79.2823	49.7461
Sarmentypnum exannulatum	-77.5582	50.5756
Sarmentypnum exannulatum	-79.3071	49.7391
Sarmentypnum exannulatum	-79.2772	49.5051
Sarmentypnum exannulatum	-78.5115	49.4146
Sarmentypnum exannulatum	-78.309	49.6977
Sarmentypnum exannulatum	-79.3053	49.7404
Sarmentypnum exannulatum	-76.1196	49.9519
Sarmentypnum exannulatum	-79.0346	49.8124
Sarmentypnum exannulatum	-78.4693	49.4103
Sarmentypnum exannulatum	-76.6013	49.1005
Sarmentypnum exannulatum	-76.281	49.1738
Sarmentypnum exannulatum	-78.4667	49.4138
Sarmentypnum exannulatum	-78.4559	49.4559
Sarmentypnum exannulatum	-78.6135	49.4865
Sarmentypnum exannulatum	-78.6135	49.4866
Sarmentypnum exannulatum	-78.6387	49.1823
Sarmentypnum exannulatum	-78.6363	49.1816
Sarmentypnum exannulatum	-78.6791	49.1896
Tomentypnum falcifolium	-79.0334	49.7647
Tomentypnum falcifolium	-79.2497	49.7841
Tomentypnum falcifolium	-79.2497	49.7836
Tomentypnum falcifolium	-79.2824	49.7474
Tomentypnum falcifolium	-79.3081	49.7421
Tomentypnum falcifolium	-79.0747	49.8148
Tomentypnum falcifolium	-79.0402	49.7972
Tomentypnum falcifolium	-79.2823	49.7461
Tomentypnum falcifolium	-77.5175	50.5735
Tomentypnum falcifolium	-77.5578	50.5771
Tomentypnum falcifolium	-76.3012	49.7427
Tomentypnum falcifolium	-79.0747	49.8152
Tomentypnum falcifolium	-79.2499	49.7814
Tomentypnum falcifolium	-74.6243	50.6004
Tomentypnum falcifolium	-74.6381	50.6087
Tomentypnum falcifolium	-76.3017	49.7416
Tomentypnum falcifolium	-79.283	49.7451
Tomentypnum falcifolium	-79.2875	49.7464
Tomentypnum falcifolium	-74.6508	50.6115
Tomentypnum falcifolium	-78.4444	49.3983
Tomentypnum falcifolium	-78.68	49.1887
Tomentypnum falcifolium	-78.6791	49.1896
Tomentypnum falcifolium	-78.6791	49.1897
Tomentypnum falcifolium	-78.6308	49.1752
Tomentypnum nitens	-79.0334	49.7647
Tomentypnum nitens	-79.2826	49.7482
Tomentypnum nitens	-79.2824	49.7474
Tomentypnum nitens	-79.2823	49.746
Tomentypnum nitens	-79.2873	49.7461
Tomentypnum nitens	-74.6381	50.6087
Tomentypnum nitens	-78.6097	49.928
Tomentypnum nitens	-79.3216	49.5381
Tomentypnum nitens	-76.3026	49.4626
Tomentypnum nitens	-76.1617	49.541
Tomentypnum nitens	-79.2495	49.7807
Tomentypnum nitens	-79.2875	49.7464
Tomentypnum nitens	-78.4435	49.3999
Tomentypnum nitens	-78.4426	49.4009
Trematodon ambiguus	-79.0363	49.8049
Trematodon ambiguus	-74.654	50.6127
Trematodon ambiguus	-76.2812	49.1744
Trematodon ambiguus	-76.2838	49.172
Trematodon ambiguus	-76.2839	49.1722
Trematodon ambiguus	-76.2836	49.1725
Trematodon ambiguus	-76.2836	49.1725
Trematodon ambiguus	-76.2819	49.174
Trematodon ambiguus	-76.2843	49.1724
Trematodon ambiguus	-76.2823	49.1747
Trematodon ambiguus	-78.6119	49.4866
Sphagnum cuspidatum	-79.0334	49.7647
Sphagnum cuspidatum	-78.6097	49.928
Sphagnum cuspidatum	-78.7713	49.3954
Sphagnum cuspidatum	-78.9936	49.501
Sphagnum cuspidatum	-76.6011	49.1234
Sphagnum cuspidatum	-78.5417	49.3782
Sphagnum pulchrum	-79.0747	49.8148
Sphagnum pulchrum	-77.5147	50.5721
Sphagnum pulchrum	-77.5579	50.5773
Sphagnum pulchrum	-76.2821	49.7432
Sphagnum pulchrum	-76.119	49.9547
Sphagnum pulchrum	-78.68	49.1887
Sphagnum squarrosum	-79.276	49.7546
Sphagnum squarrosum	-77.5479	50.5683
Sphagnum squarrosum	-77.5121	50.5726
Sphagnum squarrosum	-76.127	49.8741
Sphagnum squarrosum	-77.5175	50.5735
Sphagnum squarrosum	-77.5584	50.5758
Sphagnum squarrosum	-76.3017	49.7421
Sphagnum squarrosum	-76.119	49.955
Sphagnum squarrosum	-79.3463	49.4696
Sphagnum squarrosum	-76.1202	49.9599
Sphagnum squarrosum	-78.4693	49.4103
Sphagnum squarrosum	-78.4434	49.3998
Sphagnum squarrosum	-76.2838	49.172
Sphagnum squarrosum	-76.2836	49.1725
Sphagnum squarrosum	-76.2819	49.174
Sphagnum squarrosum	-78.6135	49.4865
Sphagnum squarrosum	-78.6117	49.4865
Sphagnum squarrosum	-78.5513	49.375
Sphagnum squarrosum	-78.5417	49.3777
Sphagnum subtile	-79.276	49.7546
Sphagnum subtile	-79.0334	49.7647
Sphagnum subtile	-74.654	50.6127
Sphagnum subtile	-74.8535	50.5506
Sphagnum subtile	-79.2497	49.7836
Sphagnum subtile	-79.2497	49.7829
Sphagnum subtile	-74.8552	50.55
Sphagnum subtile	-79.0748	49.815
Sphagnum subtile	-79.0325	49.7958
Sphagnum subtile	-74.638	50.6085
Sphagnum subtile	-76.1189	49.9553
Sphagnum subtile	-76.1085	49.8783
Sphagnum subtile	-76.1203	49.9611
Sphagnum subtile	-79.0747	49.8152
Sphagnum subtile	-79.2827	49.7457
Sphagnum subtile	-74.6381	50.6087
Sphagnum subtile	-74.8569	50.5492
Sphagnum subtile	-79.0749	49.8154
Sphagnum subtile	-76.0115	49.6228
Sphagnum subtile	-79.283	49.7451
Sphagnum subtile	-79.075	49.8157
Sphagnum subtile	-79.0346	49.8124
Sphagnum tenerum	-79.0507	49.8045
Sphagnum tenerum	-77.5121	50.5726
Sphagnum tenerum	-74.654	50.6127
Sphagnum tenerum	-74.847	50.5522
Sphagnum tenerum	-74.6532	50.6122
Sphagnum tenerum	-74.6381	50.6084
Sphagnum tenerum	-79.0325	49.7958
Sphagnum tenerum	-79.0324	49.7956
Sphagnum tenerum	-79.0325	49.7955
Sphagnum tenerum	-77.5577	50.5754
Sphagnum tenerum	-74.6508	50.6115
Sphagnum tenerum	-74.6237	50.6001
Sphagnum tenerum	-74.8443	50.55
Sphagnum tenerum	-79.0325	49.7953
