# Supplementary material for: Small but visible: Predicting rare bryophyte distribution and richness patterns using remote sensing-based ensembles of small models
Source: PLoS One. 2022 Jan 6;17(1):e0260543. doi: 10.1371/journal.pone.0260543 (PMC8735603; doi:10.1371/journal.pone.0260543)
Supplement: S2 Table — (XLSX) [file pone.0260543.s002.xlsx]

## Sheet: S3_Table
Predictors
EVI2	NDWI1	PALSAR_HVHH	TPI	VCF
1.39696	0.330076	1.41416	0.897538	-0.521292
1.66387	0.758541	-0.701439	1.07763	-0.866748
1.96415	0.600196	0.0732217	0.750193	-0.348564
1.35248	0.339391	-0.516999	0.259043	-0.866748
1.35248	0.339391	-0.516999	0.259043	-0.866748
1.25795	0.246246	-0.427196	0.291786	-1.90312
1.21902	0.320762	1.37861	0.0953261	-2.4213
1.21902	0.320762	1.37861	0.0953261	-2.4213
1.59158	0.786485	-0.476218	1.12674	-0.521292
1.62495	0.674711	-0.581759	1.17586	-0.348564
1.62495	0.674711	-0.581759	1.17586	-0.348564
1.19122	0.246246	0.106816	1.38869	-0.69402
1.19122	0.246246	0.106816	1.38869	-0.69402
1.13005	0.339391	-0.145193	0.259043	-0.434928
2.09204	0.898258	0.296024	0.488246	-0.348564
1.0522	0.143787	-0.268536	0.488246	-0.348564
2.05868	0.814428	-0.524303	0.2263	-0.348564
2.83161	1.25221	-1.02636	0.471875	-0.348564
1.43589	-0.144961	-1.60704	-1.06706	0.0832558
-0.21006	-0.7504	0.133794	0.177185	-0.69402
0.579549	-0.694513	-0.107165	1.04488	-0.348564
-0.955185	-1.69116	-0.836069	0.504618	-0.348564
-0.955185	-1.69116	-0.836069	0.504618	-0.348564
-1.03303	-1.84951	-0.770689	0.0953261	0.60144
-0.493653	-1.43967	-1.14572	-0.101134	0.60144
-0.793927	-1.70979	0.0250572	0.0462111	-0.434928
-0.793927	-1.70979	0.0250572	0.0462111	-0.434928
-0.55482	-1.41173	0.0828459	-1.19804	-0.00310822
-0.55482	-1.41173	0.0828459	-1.19804	-0.00310822
-0.905139	-1.09503	-1.30954	-1.05069	0.428712
-0.304591	-0.387136	-0.32542	-0.821488	0.515076
0.568428	0.227617	-0.367174	-0.870603	-0.0894722
-0.226742	-0.759714	-1.31635	-0.543169	-0.0894722
-1.37779	-1.7191	0.449808	0.553733	0.515076
-1.37779	-1.7191	0.449808	0.553733	0.515076
-0.677154	0.0599573	-0.0847144	-0.00290397	0.60144
-0.193378	-0.182218	-0.517244	-0.0356473	-0.0894722
-0.349076	-0.536168	-0.204834	-0.101134	-0.607656
-0.349076	-0.536168	-0.204834	-0.101134	-0.607656
0.991036	0.786485	0.470462	-0.00290397	0.428712
0.23479	1.15906	-0.657132	-0.00290397	1.72417
-0.0488021	0.376649	-0.745752	-0.870603	0.255984
0.579549	0.618824	0.153028	-0.543169	-0.0894722
0.579549	0.618824	0.153028	-0.543169	-0.0894722
-0.393561	-0.0425017	-0.496416	-0.0356473	1.03326
-0.610426	0.246246	2.07591	0.242671	1.63781
0.468337	1.34535	-0.159951	0.897538	0.16962
0.312639	1.33604	-0.0348503	1.11037	0.16962
1.25239	1.7645	1.36642	0.52099	1.37872
1.13561	1.47575	0.379016	0.799308	1.29235
0.262593	1.62479	0.691803	1.06126	1.55144
0.168063	0.916887	1.06248	1.01214	1.81054
0.429412	1.35467	2.3058	0.602848	1.55144
0.429412	1.35467	2.3058	0.602848	1.55144
-0.065484	1.28946	0.334547	-1.01795	1.37872
0.879824	1.67136	1.65557	-0.461311	1.46508
-1.47232	0.544309	0.0705119	1.55241	1.72417
-0.955185	0.898258	0.908678	1.69975	1.55144
-0.443607	0.348705	0.121834	2.4201	1.20599
-0.504774	0.544309	-0.0851116	2.09267	1.29235
-0.399122	0.516365	0.327595	-0.281223	1.03326
-0.727199	0.171731	1.43422	-0.101134	2.41508
-0.871776	0.451164	0.848873	0.406388	1.37872
1.30799	-0.182218	-0.947811	1.01214	-2.16221
1.77509	0.0599573	-2.31333	1.94533	-1.81675
1.58602	0.153102	-0.953407	-0.281223	-0.953112
0.401609	-0.424394	-2.26192	1.29046	-2.24857
0.401609	-0.424394	-2.26192	1.29046	-2.24857
0.624034	-0.517539	-2.17844	1.53603	-2.33494
-0.443607	-0.946004	-2.1332	0.848423	-2.68039
-0.766124	-1.26269	-2.38013	0.881167	-2.85312
1.58602	0.153102	-0.953407	-0.281223	-0.953112
1.13561	-0.0890739	-0.343867	-0.0192757	-1.03948
1.13561	-0.0890739	-0.343867	-0.0192757	-1.03948
-0.499213	0.544309	-1.09255	-0.395824	-2.68039
0.568428	-0.349879	0.618687	-0.215736	-2.33494
1.69724	0.385963	-2.35965	-0.575913	-1.2122
2.14209	0.507051	-1.96835	-0.395824	-1.81675
1.46369	-0.0611306	-1.27208	0.340901	-1.12584
1.46369	-0.0611306	-1.27208	0.340901	-1.12584
1.46369	-0.0611306	-1.27208	0.340901	-1.12584
-1.29994	-2.19414	0.512432	1.22497	-0.953112
-2.42319	-3.21873	-0.871149	1.02851	-0.607656
-2.4788	-2.97655	-0.135484	3.07497	-0.2622
-2.4788	-2.97655	-0.135484	3.07497	-0.2622
-1.26102	-1.27201	-0.235122	2.50196	0.0832558
-0.332394	-0.070445	-0.665086	2.50196	-0.00310822
1.01884	-0.16359	-1.45806	2.45285	-0.521292
1.33023	-0.200847	-0.108556	2.32187	-0.866748
-1.52793	-2.50152	-0.741357	1.15949	-0.434928
-1.52793	-2.50152	-0.741357	1.15949	-0.434928
-0.627108	0.0506428	-1.75416	1.30683	-0.175836
-0.56038	0.0972151	0.639437	0.52099	0.428712
-1.66695	-2.20345	1.70019	-0.248479	-0.00310822
-2.23969	-3.05107	0.0590224	-0.756001	-0.521292
-1.14425	-1.29995	-0.565092	0.471875	-0.780384
-1.6447	-1.44898	-0.203221	0.455503	-0.175836
-1.12756	-0.713142	-1.41975	0.193556	-0.607656
-0.415804	0.236932	-1.39871	-0.281223	0.428712
-2.07287	-2.32454	-0.891949	0.177185	0.860532
-2.92365	-2.65986	-0.645112	0.455503	-0.00310822
0.418291	0.385963	-0.0416103	-0.870603	0.60144
0.557307	0.814428	-0.800283	2.35462	0.687804
1.02996	1.41987	0.7411	-0.985205	1.46508
0.351563	-0.759714	1.71728	0.259043	-1.2122
-1.27214	-1.68185	-0.662907	-0.150249	-0.866748
-1.36667	-1.3279	-0.930575	-0.674143	-0.953112
-0.916261	-1.3931	-0.60491	0.128069	-0.953112
-1.67807	-2.14757	-0.0739954	0.0625827	-0.780384
-1.29994	-1.89608	-0.036134	0.0462111	-0.69402
-0.855094	-1.3931	-0.127361	-0.215736	-0.866748
-0.855094	-1.3931	-0.127361	-0.215736	-0.866748
0.479458	-0.778343	-0.676984	-0.052019	-0.607656
-0.832851	-1.40241	-1.43192	-0.00290397	-1.03948
-0.988549	-1.75636	-0.492476	-0.674143	-0.780384
-0.988549	-1.49556	-1.07918	-0.83786	-1.29857
-0.0988477	0.283504	0.452653	1.91258	0.16962
-0.671593	-1.57007	0.414103	-1.19804	-0.607656
-0.671593	-1.57007	0.414103	-1.19804	-0.607656
0.429412	-0.480281	-0.449739	-1.59096	-0.521292
1.69168	0.618824	-0.182375	-1.57459	-0.69402
0.429412	-0.480281	-0.449739	-1.59096	-0.521292
-1.79484	-2.54809	0.110817	0.782937	-0.521292
0.462776	-0.964632	-0.0333683	0.160813	0.255984
-2.06731	-2.67849	-0.363971	0.684707	-0.434928
-1.2499	-1.50487	-1.60459	1.04488	0.428712
-0.621547	-0.657256	-2.10467	1.094	0.342348
-1.33331	-0.545482	-0.226801	2.37099	0.342348
-0.949625	-0.24742	-0.438003	4.05727	1.20599
-0.0599233	-0.787658	-0.0681998	2.61656	-0.2622
-0.0599233	-0.787658	-0.0681998	2.61656	-0.2622
-0.988549	-2.19414	-0.608178	0.455503	-0.348564
-0.393561	-0.461652	0.10502	0.0953261	0.428712
1.07445	0.758541	-1.76047	-0.674143	-0.00310822
-0.465849	-1.44898	-0.0402212	-0.985205	-0.2622
-0.465849	-1.44898	-0.0402212	-0.985205	-0.2622
-0.132212	-0.66657	0.226865	-2.4914	0.428712
-0.132212	-0.66657	0.226865	-2.4914	0.428712
-0.960746	0.255561	0.479378	-1.60733	1.81054
-0.64935	-0.489595	-0.912984	-0.313966	1.46508
-2.60113	-2.85547	-0.760312	-0.444939	0.16962
-1.46676	-2.59466	-0.41898	-0.264851	-0.175836
0.0790925	0.143787	-0.0379712	0.930282	-0.175836
1.24126	1.23358	-0.132416	-1.01795	0.342348
0.952112	1.14975	-0.807533	-0.625028	0.774168
0.785293	1.31741	0.245711	-0.297594	1.11962
1.3358	1.41055	1.10891	-0.232108	1.11962
-0.00987763	0.674711	0.885884	0.684707	1.46508
-0.00987763	0.674711	0.885884	0.684707	1.46508
-0.321273	0.143787	1.38572	0.946653	0.774168
-0.0209989	0.27419	1.6384	0.42276	-0.00310822
0.473897	0.795799	0.551671	0.0462111	1.03326
-0.0265595	0.311447	1.39944	-0.166621	1.11962
-0.365758	0.0599573	0.484893	-0.395824	1.20599
0.0290468	0.646768	0.591727	-0.428568	1.63781
1.0244	1.13112	1.62331	-1.44361	0.515076
1.03552	1.1218	1.59958	-1.65644	0.60144
-0.476971	0.451164	-0.381844	1.04488	-0.69402
0.41273	0.842371	-0.221668	0.946653	-0.521292
0.290397	1.14043	1.97875	1.35595	1.20599
0.451655	0.963459	-0.175815	0.750193	1.11962
0.76305	1.38261	-0.728858	0.111698	1.20599
0.724126	1.6341	0.181577	-0.346709	1.20599
0.729686	1.01003	1.63385	-0.182992	0.860532
0.562868	-0.135646	1.32223	-1.68919	-0.607656
-0.171136	-0.275363	0.0996013	0.832052	-0.866748
0.696323	0.721283	0.931273	0.439131	-0.348564
-0.0432414	-0.312621	-1.32287	0.259043	-0.434928
0.05685	0.469793	1.25861	-0.117506	-0.607656
-0.0543627	0.823742	-1.35665	0.61922	-1.98948
1.50261	0.861	0.068556	0.209928	-0.866748
1.74728	1.14043	0.613182	0.275415	1.11962
1.06889	1.33604	0.639445	-0.870603	0.515076
-0.376879	0.013385	2.05046	-0.101134	0.0832558
0.268154	0.721283	0.340875	-0.690515	-0.607656
0.868702	0.44185	-0.596298	0.71745	-0.434928
-0.109969	-0.470966	1.60551	0.61922	-1.2122
1.49705	0.497737	1.06142	-2.31131	-0.607656
-2.26749	-2.89272	-0.732521	-2.04936	-0.434928
-0.215621	-0.66657	0.50184	-1.14892	-0.69402
-0.604865	-1.16955	0.657359	-0.346709	-0.69402
-0.12109	-0.396451	-0.156918	-0.428568	-0.69402
0.835338	-0.070445	-0.0555142	-0.00290397	-1.98948
1.58602	1.0566	-1.61705	-0.870603	-1.29857
0.162502	-0.0425017	-1.55793	-0.772373	-1.64402
0.0123649	0.181045	0.780814	-1.57459	-0.00310822
0.596231	-0.312621	-0.892342	0.193556	-1.2122
0.918748	0.861	0.430116	-0.117506	-0.348564
-3.39074	-3.32119	0.498101	-0.494054	0.428712
0.49614	0.888944	-0.355796	0.0298394	0.255984
1.49705	1.39192	1.96798	1.14311	-0.00310822
0.918748	0.730598	-1.09871	-1.06706	-0.521292
0.490579	0.218303	0.0559758	-0.657771	-0.607656
-0.610426	0.814428	0.24219	0.144441	1.20599
-0.654911	0.749227	0.736056	0.390016	1.20599
0.00680427	0.367334	0.997044	-1.03432	1.46508
-0.660472	0.115844	0.508693	0.439131	0.255984
-0.766124	-0.58274	-0.0572322	-0.723258	1.03326
-0.766124	0.00407058	0.182273	0.864795	0.860532
-0.0488021	0.898258	2.04689	-1.44361	1.81054
-0.193378	0.628139	1.52687	-2.06574	1.11962
0.179184	0.786485	0.109292	-0.870603	1.63781
-0.465849	0.926201	-0.00489879	0.160813	1.03326
-0.721639	0.395278	-0.601708	-1.96751	1.29235
0.14582	0.460479	1.23704	-0.93609	0.515076
-0.321273	0.94483	-0.0293335	-0.428568	1.37872
-1.0664	0.218303	-1.27297	1.11037	0.0832558
-0.232303	-0.573425	0.0072946	0.308158	0.860532
-0.137772	0.395278	0.316391	-0.428568	1.81054
-0.627108	0.767856	1.79472	-0.625028	1.72417
-0.571501	0.162416	0.583535	-0.870603	1.03326
-1.04416	0.302133	-0.94009	1.02851	1.55144
0.0346074	-0.0518161	0.473439	-1.2799	-0.434928
-0.343516	-0.0983884	-0.658188	-0.346709	-0.69402
-0.515895	0.44185	-1.63627	-0.150249	-1.90312
-0.960746	0.0226995	-0.0383467	-0.232108	1.20599
-0.488092	0.94483	-0.0767002	0.553733	1.8969
-0.610426	0.134473	1.62055	-1.23078	1.72417
-0.00431699	0.870315	1.89667	0.177185	1.20599
-0.743881	0.292819	-0.260201	0.684707	1.46508
-0.660472	0.469793	1.21997	-0.526798	1.29235
-0.604865	0.367334	0.0139226	-0.330338	0.860532
-4.72529	-1.89608	0.037977	0.946653	0.515076
-0.677154	-0.0890739	-0.271371	-0.412196	1.63781
-0.99411	-0.117017	0.768365	-0.0847624	0.687804
-1.13869	-0.0983884	-0.402192	0.635592	0.428712
-1.25546	-0.219476	-0.465219	0.0298394	-0.2622
-0.593744	0.311447	-0.798832	-0.00290397	-1.03948
1.20234	0.656082	2.27622	-0.903346	-0.0894722
-0.977428	-0.0983884	0.286806	0.733822	0.774168
-0.682714	-0.275363	-1.32108	-0.690515	-0.780384
0.579549	1.58753	-1.56839	-0.363081	-1.81675
-0.582623	0.264875	1.56564	0.291786	0.774168
-0.326834	0.553623	-0.97559	0.0462111	0.60144
0.785293	0.60951	-0.852317	-1.75467	-0.348564
-0.415804	-0.470966	0.207166	0.799308	-0.69402
0.262593	0.684026	-0.532111	0.504618	0.860532
-0.415804	-0.638627	-0.965697	0.488246	-0.2622
0.351563	0.851686	-0.891674	0.111698	0.16962
-0.354637	0.44185	-1.50729	0.128069	-1.90312
1.07445	0.972774	-0.466354	0.193556	0.0832558
1.0244	0.730598	1.6502	1.04488	0.860532
1.16342	1.19632	0.365811	-0.412196	0.342348
1.55822	1.28015	0.588408	-0.00290397	0.60144
-0.0321202	0.413906	-0.0689602	-0.592284	0.860532
-0.73832	-0.564111	3.23088	0.32453	0.342348
0.112456	0.143787	-0.821991	0.71745	-0.0894722
1.08557	0.423221	0.636869	-1.93476	-0.866748
-1.62802	-1.85882	0.789038	-2.08211	-0.521292
-0.29347	-0.526853	-0.976137	-1.37813	0.255984
-0.0932871	-0.396451	-0.186257	-0.985205	0.342348
0.357124	0.469793	-1.21888	-0.428568	-0.348564
0.896505	0.255561	0.0774204	-0.313966	-0.866748
1.0522	1.02866	0.234853	-0.444939	-0.953112
0.05685	0.0879007	0.322206	-0.559541	-0.607656
0.112456	0.339391	-0.818816	-1.57459	0.515076
0.596231	-0.312621	-0.892342	0.193556	-1.2122
-0.371319	0.264875	-0.117152	0.242671	0.774168
-1.10532	-0.433709	-0.734939	-0.592284	0.946896
0.707444	0.749227	1.50316	0.0462111	0.774168
1.78621	1.61547	2.35491	1.07763	0.16962
-0.0154383	0.516365	-0.524942	-1.03432	0.515076
1.78621	1.42918	2.08935	-0.821488	-0.2622
-1.03859	0.404592	0.334487	-0.182992	0.255984
0.368245	0.385963	-1.09911	-1.32901	-0.175836
-0.354637	-0.508224	-1.35246	1.06126	-0.780384
-0.449168	0.898258	-0.659459	0.733822	0.16962
-0.482531	-0.461652	-0.305341	0.471875	-0.2622
-0.393561	0.385963	0.547049	-0.00290397	-0.00310822
-0.343516	-0.107703	-0.325932	0.128069	-0.866748
-0.260106	0.805113	-0.203091	-0.575913	1.37872
0.996597	0.786485	0.522567	1.38869	0.60144
1.16342	1.19632	0.365811	-0.412196	0.342348
0.295957	1.27084	0.336985	-0.248479	1.8969
-0.654911	0.507051	-1.323	-0.346709	0.774168
-2.05063	-2.11031	0.21933	0.504618	1.03326
-0.371319	0.27419	0.349255	0.553733	1.03326
-0.0710446	0.553623	0.608448	-1.95113	0.687804
-0.955185	-1.41173	-0.172997	-2.06574	-0.780384
0.368245	0.395278	1.9217	-1.26352	0.774168
-0.838412	-0.424394	0.436468	-1.44361	1.20599
0.273715	0.395278	-0.169761	-0.412196	-0.0894722
0.835338	0.376649	-0.538511	-0.346709	-0.607656
0.0846531	0.758541	1.45489	-0.313966	0.16962
-0.143333	0.236932	2.09571	-0.592284	0.428712
-0.237864	-0.200847	-0.372942	-1.54184	0.687804
0.746368	0.013385	1.96425	-0.0192757	-1.2122
-0.499213	0.507051	0.895931	0.242671	1.20599
-0.760563	-0.0890739	-0.631891	-0.232108	1.03326
0.41273	1.11249	0.746	-0.052019	1.03326
-0.499213	0.35802	0.0282491	1.78161	1.81054
-0.148893	0.199674	-0.122045	-0.821488	0.774168
-0.132212	0.814428	-0.072777	-0.608656	1.11962
-0.916261	0.451164	2.30035	-0.182992	1.37872
0.190305	0.236932	-1.19591	-1.11618	0.515076
-0.354637	-0.508224	-1.35246	1.06126	-0.780384
-0.549259	0.283504	-1.26589	0.799308	0.0832558
-0.343516	0.0320139	0.601388	0.439131	0.0832558
-0.488092	0.19036	0.934364	0.144441	0.0832558
-0.343516	-0.107703	-0.325932	0.128069	-0.866748
0.857581	1.08455	2.57356	0.0298394	1.63781
0.996597	0.786485	0.522567	1.38869	0.60144
1.25795	1.07523	-0.0871441	0.0789544	0.16962
0.295957	1.27084	0.336985	-0.248479	1.8969
0.0401681	0.618824	2.50979	-0.150249	0.428712
-2.76239	-2.65986	-0.474872	0.897538	1.37872
-0.56038	0.320762	-1.94258	1.45418	1.03326
-0.465849	0.618824	-0.148445	-1.45998	1.29235
-0.955185	-1.41173	-0.172997	-2.06574	-0.780384
-0.793927	-0.638627	0.57789	-1.26352	-0.866748
-0.932943	-0.880802	-0.952472	-1.14892	-0.953112
0.807535	0.283504	-1.36223	-0.592284	0.16962
0.835338	0.283504	-0.547531	-0.363081	-0.2622
-0.0877265	0.488422	-0.115807	-0.166621	0.515076
0.384927	0.423221	-0.349428	-0.657771	0.60144
0.0346074	0.488422	-0.0733459	-1.31264	-0.0894722
0.746368	0.013385	1.96425	-0.0192757	-1.2122
-0.627108	0.413906	0.425768	-0.281223	0.687804
-0.977428	-0.107703	0.130894	0.471875	0.946896
0.857581	1.41987	0.279748	0.0134677	0.60144
0.173623	1.27084	-0.266972	1.45418	1.55144
-0.065484	0.413906	-0.48976	-0.805116	0.946896
0.0957744	0.581567	0.800218	-1.01795	0.860532
0.0179255	0.404592	0.104236	-0.543169	1.11962
0.368245	0.497737	-0.780921	-1.03432	0.255984
-0.710517	-0.778343	-0.136962	0.832052	-0.434928
-0.549259	0.283504	-1.26589	0.799308	0.0832558
0.340442	0.367334	0.509518	0.0953261	-0.348564
-0.565941	0.0972151	0.0588608	0.242671	-0.0894722
-0.0543627	0.0599573	-1.4524	0.128069	-0.348564
0.346003	0.954145	0.80717	0.61922	0.428712
0.195866	0.656082	-0.259563	1.48692	0.60144
1.35804	1.4385	0.402825	-0.723258	0.515076
0.590671	0.739912	-0.337635	-0.0192757	-0.348564
0.0624106	0.311447	-0.489843	-0.281223	-0.607656
-2.00058	-1.81225	-0.518906	0.635592	1.37872
0.863142	0.618824	-0.334707	2.22364	0.860532
-0.393561	-0.564111	-0.371058	-1.03432	0.0832558
-0.438046	-1.20681	-1.2303	-2.27857	-1.38493
-1.16093	-0.629312	0.165412	-1.77105	0.860532
0.84646	-0.16359	0.680031	-1.5091	0.428712
0.118017	-0.545482	0.00861405	-0.281223	-1.64402
0.512822	-0.16359	0.933768	-0.379453	-0.953112
-0.371319	-0.703828	-0.0226137	-0.264851	-0.521292
1.34692	1.01003	-0.429131	-0.412196	-0.2622
0.307078	0.330076	1.92652	-1.29627	0.16962
0.0457287	-0.275363	1.97206	-0.00290397	-1.55766
-0.55482	-0.107703	0.253252	-0.379453	0.16962
-0.11553	0.423221	1.3808	0.160813	0.687804
1.48037	1.19632	2.67216	0.128069	0.515076
0.685201	1.19632	1.06728	1.19223	1.55144
-0.376879	0.0506428	1.14614	-0.968833	-0.175836
1.00772	1.17769	1.61568	-1.19804	0.255984
-0.704957	0.674711	0.655432	-0.00290397	1.20599
0.535064	0.534994	-1.22926	-1.05069	-0.00310822
-0.755002	-0.573425	-0.823269	0.81568	-1.03948
0.785293	0.181045	-0.282057	0.177185	-0.953112
-0.0710446	0.283504	0.341835	0.340901	-0.348564
1.2079	1.60616	-0.00779261	0.81568	-0.0894722
1.3914	0.507051	-0.182112	-0.461311	-0.0894722
-0.816169	-0.964632	0.264186	1.40506	-2.16221
-0.0209989	-0.545482	-1.08735	-0.952461	-0.607656
-0.843972	-0.787658	1.69842	-1.44361	-0.0894722
0.212548	-0.610683	0.221222	-1.18166	-1.12584
-0.432486	-0.946004	-0.233619	-0.00290397	-1.2122
1.3636	0.991402	-0.553166	-0.395824	-0.434928
1.0244	0.69334	-1.12302	-0.00290397	-1.12584
-0.282349	0.10653	0.171152	-0.182992	-0.0894722
0.724126	0.954145	0.445788	0.946653	0.342348
0.774172	0.320762	0.558907	-0.919718	-0.434928
0.890945	0.423221	0.646547	-1.36175	-0.175836
-0.137772	0.628139	-0.387447	0.701078	-1.64402
-1.76148	-1.88676	0.0943876	-0.903346	-0.521292
0.75749	0.0785862	-0.359002	-0.461311	-0.348564
0.312639	0.0599573	-0.895387	0.373645	-1.73039
0.963233	0.479108	-0.581104	0.61922	-0.780384
0.40717	-0.508224	-1.07826	0.177185	-1.38493
-0.137772	0.544309	0.000547748	0.177185	0.342348
1.96971	0.171731	0.514871	-1.08343	-0.953112
-0.654911	-0.769029	-1.9972	1.27409	-2.4213
-0.282349	-0.424394	-0.692161	-1.44361	-0.00310822
1.10781	0.833057	0.316853	0.340901	-1.81675
-0.243424	0.00407058	-0.265089	-0.117506	-1.4713
1.0244	1.00072	-1.17951	-0.6414	-0.607656
1.10225	-0.117017	1.03318	2.04356	-1.64402
0.868702	0.0413284	-1.54167	-0.117506	-1.38493
1.58046	1.08455	0.970512	-0.788745	-0.2622
0.751929	0.385963	1.68152	-1.2799	-0.69402
0.573989	-0.191533	0.489615	1.48692	-1.4713
